# Supplementary material for: From Deep-Sea Natural Product to Optimized Therapeutics: Computational Design of Marizomib Analogs
Source: Int J Mol Sci. 2025 Dec 18;26(24):12159. doi: 10.3390/ijms262412159 (PMC12733392; doi:10.3390/ijms262412159)
Supplement: Supplementary file 1 [file ijms-26-12159-s001.zip]

Archive with 3 entries (3 files):
- Supplementary Data S1 - Marizomib modifications strategy.xlsx
- Supplementary Data S2 - Complete docking and binding energy results of Marizomib and its analogs against the PSMB5.xlsx
- Supplementary Data S3 - Molecular interaction profiles of Marizomib modifications with PSMB5.xlsx
