# Supplementary material for: From Deep-Sea Natural Product to Optimized Therapeutics: Computational Design of Marizomib Analogs
Source: Int J Mol Sci. 2025 Dec 18;26(24):12159. doi: 10.3390/ijms262412159 (PMC12733392; doi:10.3390/ijms262412159)
Supplement: Supplementary file 1 [file ijms-26-12159-s001.zip › Supplementary Data S1 - Marizomib modifications strategy.xlsx]

## Sheet: Sheet1
Category	Analog ID	SMILES	Key Modification Description
Halogenation	MZB1	C[C@@]12OC(=O)[C@@]1(NC(=O)[C@@H]2CCBr)[C@@H](O)[C@H]1CCCC=C1	Replacement or addition of halogens (Cl, Br, F, I) on the aliphatic side chain
	MZB2	C[C@@]12OC(=O)[C@@]1(NC(=O)[C@@H]2CCF)[C@@H](O)[C@H]1CCCC=C1
	MZB3	C[C@@]12OC(=O)[C@@]1(NC(=O)[C@@H]2CCI)[C@@H](O)[C@H]1CCCC=C1
	MZB4	C[C@@]12OC(=O)[C@@]1(NC(=O)[C@@H]2CCCCl)[C@@H](O)C1CCCCC1
	MZB5	COC(=O)CCSC(=O)[C@@]1(NC(=O)[C@H](CCCl)[C@]1(C)O)[C@@H](O)[C@H]1CCCC=C1
	MZB6	C[C@@H](Cl)[C@@]1(O)C[C@@H](C)[C@@](C)(O)C(=O)OCC2=CCN3CC[C@@H](OC1=O)[C@@H]23
	MZB7	CC(Cl)C1(O)CC(C)C(C)(O)C(=O)OCC2=CCN3CCC(OC1=O)C23
Alkyl/Aryl Substitutions	MZB8	CC[C@@]12OC(=O)[C@@]1(NC(=O)[C@@H]2CCCl)[C@@H](O)[C@H]1CCCC=C1	Extension or modification of alkyl chains, introduction of phenyl/aryl groups
	MZB9	C[C@@]12OC(=O)[C@@]1(NC(=O)[C@@H]2CCCl)[C@@H](O)[C@H]1CCC=C1
	MZB10	C[C@@]12OC(=O)[C@@]1(NC(=O)[C@@H]2CCCl)[C@@H](O)C1CCCC1
	MZB11	C[C@@]12OC(=O)[C@@]1(NC(=O)[C@@H]2CCCl)[C@@H](O)C1CCCCC1
	MZB12	C[C@@]12OC(=O)[C@@]1(NC(=O)[C@@H]2CCCl)[C@@H](O)C1CCC1
	MZB13	C[C@@]12OC(=O)[C@@]1(NC(=O)[C@@H]2CCCl)[C@@H](O)C1CC1
	MZB14	C[C@@]12OC(=O)[C@@]1(NC(=O)[C@@H]2CCCl)[C@@H](O)CC1=CC=CC=C1
	MZB15	C[C@@]12OC(=O)[C@@]1(NC(=O)[C@@H]2CC=O)[C@@H](O)C1CCCCC1
	MZB16	C[C@@]12OC(=O)[C@@]1(NC(=O)[C@@H]2CCCl)[C@@H](O)C1=CC=CC=C1
	MZB17	CC(C)[C@H](O)[C@@]12NC(=O)[C@H](C)[C@@H]1OC2=O
	MZB18	CC(C)[C@H](O)[C@]12NC(=O)[C@H](C)[C@@H]1OC2=O
	MZB19	CC(C)(C)[C@H]1COC(=O)CCCC/C=C/C[C@H](CC(=O)NCCO)C(=O)N1
	MZB20	CCC[C@](C)(OC)[C@H](NC(C)=O)[C@@H]1N[C@H](C[C@H]1/C=C/C)C(=O)OC(C)C
	MZB21	CC(C)(C)OC(=O)C[C@@H]1C/C=C/C[C@@H](CC(=O)NCCO)C(=O)N2CCC[C@H]2COC1=O
	MZB22	CC(C)COC(=O)C1C2OC3(CN(C4CCCC4)C(=O)C13)C=C2
	MZB23	CC(C)(C)[C@H]1COC(=O)CCC/C=C/C[C@H](CC(=O)NCCO)C(=O)N1
	MZB24	CCCCCC[C@H]1C(=O)N[C@@]2([C@@H](O)[C@H]3CCCC=C3)C(=O)O[C@@]12C
	MZB25	CC1=CC=C(C=C1)S(=O)(=O)OCC[C@H]1C(=O)N[C@@]2([C@@H](O)[C@H]3CCCC=C3)C(=O)O[C@@]12C
Hydroxyl / Ether Modifications	MZB26	C[C@@]12OC(=O)[C@@]1(NC(=O)[C@@H]2CCCl)C(O)[C@H]1CCCC=C1	Addition, relocation, or conversion of hydroxyl groups, introduction of ether linkages or methoxy groups
	MZB27	C[C@@]12OC(=O)[C@@]1(NC(=O)[C@H]2CCCl)[C@@H](O)[C@H]1CCCC=C1
	MZB28	CC[C@H]1C(=O)N[C@@]2([C@@H](O)[C@H]3CCCC=C3)C(=O)O[C@@]12C
	MZB29	C[C@H]1C(=O)N[C@@]2([C@@H](O)[C@H]3CCCC=C3)C(=O)O[C@@]12C
	MZB30	CCC[C@H]1C(=O)N[C@@]2([C@@H](O)[C@H]3CCCC=C3)C(=O)O[C@@]12C
	MZB31	CCCC[C@H](O)[C@@]12NC(=O)[C@H](CCCl)[C@]1(C)OC2=O
	MZB32	CCCCCC(O)[C@H]1C(=O)N[C@@]2([C@@H](O)[C@H]3CCCC=C3)C(=O)O[C@@]12C
	MZB33	CCC[C@H](O)[C@@]12NC(=O)[C@H](CCCl)[C@]1(C)OC2=O
	MZB34	CC(C)[C@H](O)[C@@]12NC(=O)[C@H](CCCl)[C@]1(C)OC2=O
	MZB35	C[C@@]12OC(=O)[C@@]1(NC(=O)[C@@H]2CCOS(C)(=O)=O)[C@@H](O)[C@H]1CCCC=C1
	MZB36	C[C@@]12OC(=O)[C@@]1(NC(=O)[C@@H]2CCCl)[C@@H](O)[C@H]1CCC[C@H]2O[C@@H]12
	MZB37	C[C@@]12OC(=O)[C@@]1(NC(=O)[C@@H]2CCCl)[C@@H](O)[C@H]1CCC[C@@H]2O[C@H]12
	MZB38	COC(=O)CCSC(=O)[C@@]1(NC(=O)[C@@H]2CCO[C@]12C)[C@@H](O)[C@H]1CCCC=C1
	MZB39	COCCCN1CC23OC(C=C2)C(C3C1=O)C(=O)OC
	MZB40	CO[C@@H]1COC(=O)[C@H]2CCCN2C(=O)[C@@H](C)COC(=O)C/C=C/[C@H]1C
	MZB41	CO[C@H]1COC(=O)[C@H]2CCCN2C(=O)[C@@H](C)COC(=O)C/C=C/[C@@H]1C
	MZB42	CO[C@H]1COC(=O)[C@H](C)NC(=O)[C@@H](C)COC(=O)[C@H]2CCCN2C(=O)C/C=C/[C@H]1C
	MZB43	CO[C@@H]1COC(=O)[C@H]2CCCN2C(=O)[C@@H](C)COC(=O)CCC[C@H]1C
	MZB44	CO[C@H]([C@H](O)[C@@H](O)[C@H](O)/C=C/C(C)(C)C)C(=O)N[C@@H](C)C(=O)NCCOC(=O)C1CCCCC1
	MZB45	CO[C@@H]1COC(=O)[C@H]2CCCN2C(=O)/C=C/[C@H](C)[C@H](COC(=O)CCC[C@H]1C)OC
	MZB46	CCCC[C@H]([C@@H](OC)C(=O)NO)C(=O)N1CCC[C@H]1C(=O)OC(C)(C)C
Lactone / Lactam Ring Modifications	MZB47	C[C@@]12OC(=O)[C@@]1(NC(=O)[C@@H]2CCCl)[C@@H](O)[C@H]1CCCC=C1	Modifications of γ-lactam/β-lactone bicyclic core or ring expansion/contraction
	MZB48	C[C@@]12OC(=O)[C@@]1(NC(=O)[C@@H]2CCN=[N+]=[N-])[C@@H](O)[C@H]1CCCC=C1
	MZB49	C[C@@]12OC(=O)[C@]1(NC(=O)[C@@H]2CCO)[C@@H](O)[C@H]1CCCC=C1
	MZB50	C[C@H]1C=C[C@H]2CCCC[C@@H]2[C@H]1C(=O)[C@H]1[C@@H]2OC(=O)[C@@H]3CCN(C1=O)[C@]23O
	MZB51	CC(C)OC(=O)C1C2OC3(CN(CC4CCCO4)C(=O)C13)C=C2
	MZB52	COC(=O)C1C2OC3(CN(CC4CCCO4)C(=O)C13)C=C2
	MZB53	COC(=O)C1C2OC3(CN(C(C)C)C(=O)C13)C=C2
	MZB54	COC(=O)C1C2OC3(CN(C4CCCC4)C(=O)C13)C=C2
	MZB55	CCOC(=O)C1C2OC3(CN(C4CCCC4)C(=O)C13)C=C2
	MZB56	CCOC(=O)CN1CC23OC(C=C2)C(C3C1=O)C(=O)NC1CCCC1
	MZB57	CCOC(=O)CN1CC23OC(C=C2)C(C3C1=O)C(=O)NC1CCCCCC1
	MZB58	CC1=C2C[C@H]3O[C@@]3(C)[C@@H]2[C@H]2OC(=O)[C@@H](CN3CCOCC3)[C@@H]2CC1
	MZB59	CCOC(=O)[C@@H]1CCCN1C(=O)C(=O)C1(CCCCC1)OC
	MZB60	CCOC(=O)CC[C@H](N1C(=O)[C@H]2COC[C@H]2C1=O)C(=O)OCC
	MZB61	CC(C)[C@@H]1CC[C@@H](C)[C@@](O)(C1)C(=O)C(=O)N1[C@@H]2CCC[C@H]1C(=O)OCCCOC2=O
	MZB62	CCOC(=O)CN1CC23OC(C=C2)C(C3C1=O)C(=O)NC1CCCCC1
Ester Modifications	MZB63	COC(=O)C[C@H]1C(=O)N[C@@]2([C@@H](O)C3CCCCC3)C(=O)O[C@@]12C	Addition or variation of ester functional groups (acetate, methyl ester, carbamate)
	MZB64	COC(=O)[C@]12N(C)C(=O)[C@H](C)[C@@]1(O)[C@@H](C)OC2=O
	MZB65	CC(=O)NC[C@H]1[C@H]2[C@H](OC1=O)[C@@H]1O[C@]1(C)CC/C=C(C)/C[C@@H]2O
	MZB66	CC1C(=O)OCC2=CCN3CCC(OC(=O)C(C)C1(C)O)C23
	MZB67	CO[C@@H]1/C=C/CC(=O)N2CCC[C@@H]2C(=O)OC[C@H](C)C(=O)OC[C@H]1C
	MZB68	CCOC(=O)[C@H]1CCCN1C(=O)C(=O)C1(CCCCC1)OC
	MZB69	CO[C@@H]1/C=C/CC(=O)N2CCC[C@@H]2C(=O)OC[C@@H](C)C(=O)OC[C@H]1C
	MZB70	CCOC(=O)C1CCCCN1C(=O)C(=O)C1(O)CCCCC1
	MZB71	CCOC(=O)[C@H]1CCCCN1C(=O)C(=O)C1(CCCCC1)OC
	MZB72	CCOC(=O)C1CCCCN1C(=O)C(=O)C1(CCCCC1)OC
	MZB73	CC(C)(C)OC(=O)C[C@@H]1C/C=C/C[C@H](CC(=O)NCCO)C(=O)N2CCC[C@@H]2COC1=O
Fused / Polycyclic / Complex Cyclized	MZB74	C[C@@]12OC(=O)[C@@]1(NC(=O)[C@@H]2CCCl)[C@@H](O)[C@H]1CCC[C@H](Cl)[C@H]1O	Introduction of additional fused rings, bicyclic/tricyclic systems, or extended cyclized moieties
	MZB75	OCCNC(=O)C[C@H]1C/C=C/CCCC(=O)OC[C@H]2CCCN2C1=O
	MZB76	CCC(C)N1CC23OC(C=C2)C(C3C1=O)C(=O)OC
	MZB77	C[C@H]1[C@H]2[C@H](CC3=CC=CC=C3)NC(=O)[C@]22OC(=O)CCC(C)C(=O)C(C)(O)C/C=C/[C@H]2[C@@H]2O[C@]12C
	MZB78	CCCCCCCC(O)/C=C/[C@@H]1[C@@H]2OC(=O)[C@@]1(O)C(=O)N[C@@H]2C
	MZB79	CC(C)[C@H](NC(C)=O)C(=O)O[C@H]1CCC(C)(C)[C@@H]2CC=C3C(=O)OC[C@]3(O)[C@@]12C
	MZB80	C[C@H]1[C@H]2[C@H](CC3=CC=CC=C3)NC(=O)[C@]22OC(=O)CCC(C)C(=O)C(CO)C/C=C/[C@H]2[C@@H]2O[C@]12C
	MZB81	C[C@H]1O[C@@]11C[C@@H](C)[C@@](C)(O)C(=O)OCC2=CCN3CC[C@@H](OC1=O)[C@@H]23
	MZB82	C[C@@H]1[C@@H](O)[C@]2(C)CC(=O)O[C@@H]3CCN4CC=C(COC(=O)[C@@]1(C)O2)[C@H]34
	MZB83	C/C=C1/C[C@@H](C)[C@@](C)(O)C(=O)OCC2=CCN3CC[C@@H](OC1=O)[C@@H]23
	MZB84	CO[C@@H](CC(C)C)[C@@H]1CC[C@@H](C)[C@@](O)(C1)C(=O)C(=O)N1[C@@H]2CCC[C@H]1C(=O)OCC(CO)COC2=O
	MZB85	CC(C)(C)OC(=O)C[C@@H]1C/C=C/C[C@H](CC(=O)NCCO)C(=O)N2CCC[C@H]2COC1=O
	MZB86	C/C=C1/CC(C)C(C)(O)C(=O)OCC2CCN3CCC(OC1=O)C23
	MZB87	C/C1=C/CC[C@@]2(C)O[C@@H]2[C@H]2OC(=O)[C@@H](CN3CCOCC3)[C@@H]2C[C@H]1O
	MZB88	CC(C)(C)[C@H]1OC(=O)[C@]2(CCC(=O)N12)C1(O)CCCCC1
	MZB89	O[C@@H]1[C@@H]2O[C@@H]2C(=O)C2=CC[C@@H]3[C@@H]([C@H]12)C(=O)N(C[C@@H]1CCCO1)C3=O
	MZB90	CC(C)[C@]12O[C@H]1[C@@H]1O[C@]11[C@]3(O[C@H]3C[C@H]3C4=C(CC[C@]13C)C(=O)OC4)[C@@H]2NC=O
	MZB91	OCCNC(=O)C[C@@H]1C/C=C/CCCC(=O)OC[C@@H]2CCCN2C1=O
	MZB92	CC(C)(C)OC(=O)C[C@H]1C/C=C/C[C@H](CC(=O)NCCO)C(=O)N2CCC[C@@H]2COC1=O
	MZB93	C[C@@H]1[C@@H](C)[C@@](C)(O)C(=O)OCC2=CCN3CC[C@@H](OC(=O)C1=C)[C@@H]23
	MZB94	C/C=C1/C(O)C(C)C(C)(O)C(=O)OCC2CCN3CCC(OC1=O)C23
	MZB95	C[C@H]1C(=O)O[C@@H]2CCN3CC=C(COC(=O)[C@](C)(O)[C@@]1(C)OC(C)=O)[C@H]23
	MZB96	C[C@H]1[C@H]2[C@H](CC3=CC=CC=C3)NC(=O)[C@]22OC(=O)CC[C@H](O)CCC[C@@H](C)C/C=C/[C@H]2[C@H](O)C1=C
	MZB97	CC(C)C[C@@H]1NC(=O)[C@]23[C@H]1[C@H](C)C(CO)=C[C@@H]2[C@@H]1[C@]2(CC[C@]3(O)O2)CCC[C@@]1(C)O
	MZB98	CCOC(=O)CCN1C(=O)[C@@H]2CC=C3[C@H]([C@H]2C1=O)[C@H](O)[C@@H]1O[C@@H]1C3=O
	MZB99	CC(C)=CCC/C(C)=C/[C@H]1OC(=O)C[C@]11C[C@H](O)[C@@H](CC1=O)NC(C)=O
	MZB100	CO[C@H]([C@@H]1OC(C)(C)O[C@H](/C=C/C(C)(C)C)[C@@H]1O)C(=O)N[C@@H]1CCCCNC1=O
