# Supplementary material for: From Deep-Sea Natural Product to Optimized Therapeutics: Computational Design of Marizomib Analogs
Source: Int J Mol Sci. 2025 Dec 18;26(24):12159. doi: 10.3390/ijms262412159 (PMC12733392; doi:10.3390/ijms262412159)
Supplement: Supplementary file 1 [file ijms-26-12159-s001.zip › Supplementary Data S2 - Complete docking and binding energy results of Marizomib and its analogs against the PSMB5.xlsx]

## Sheet: Docking Results
Complex	HADDOCK Score	Binding affinity ΔG (kcal/mol)	ΔGscore	Cluster size	RMSD	Van der Waals energy	Electrostatic energy	Desolvation energy	Restraints violation energy	Buried surface area	Z-score	Hydrogen Bonds	Carbon Hydrogen Bonds
PSMB5_MZB	-27.1 +/- 0.4	-7.13	155.33	63	0.2 +/- 0.0	-22.3 +/- 0.4	-10.1 +/- 1.4	-3.8 +/- 0.2	0.3 +/- 0.1	529.1 +/- 4.8	-0.6
PSMB5_MZBMOD-1	-25.4 +/- 0.9	-7.05	151.88	14	0.1 +/- 0.1	-21.3 +/- 0.6	-14.3 +/- 1.6	-2.8 +/- 0.3	1.1 +/- 1.9	513.2 +/- 4.6	-1.1
PSMB5_MZBMOD-2	-25.5 +/- 0.1	-7.03	157.5	36	0.2 +/- 0.0	-24.0 +/- 0.1	1.4 +/- 0.7	-1.6 +/- 0.1	0.0 +/- 0.0	494.8 +/- 5.3	-1.2
PSMB5_MZBMOD-3	-26.3 +/- 0.2	-7.12	150.93	13	0.1 +/- 0.1	-21.8 +/- 0.2	-15.2 +/- 3.1	-3.1 +/- 0.4	1.0 +/- 1.7	515.4 +/- 4.3	-1.2
PSMB5_MZBMOD-4	-27.7 +/- 0.7	-7.03	154.74	5	0.1 +/- 0.1	-21.2 +/- 0.5	-18.9 +/- 1.4	-4.6 +/- 0.1	0.0 +/- 0.1	539.4 +/- 7.2	-1.7
PSMB5_MZBMOD-5	-29.1 +/- 1.2	-7.29	161.83	52	0.2 +/- 0.0	-25.0 +/- 0.2	-20.3 +/- 7.7	-2.3 +/- 0.6	2.4 +/- 2.6	597.1 +/- 17.3	-1.4
PSMB5_MZBMOD-6	-31.2 +/- 0.2	-7.57	144.81	65	0.1 +/- 0.0	-22.7 +/- 0.3	-51.0 +/- 1.1	-3.6 +/- 0.2	1.8 +/- 0.3	509.0 +/- 2.3	-1.6
PSMB5_MZBMOD-7	-34.4 +/- 0.6	-7.6	148.61	84	0.1 +/- 0.0	-27.6 +/- 0.5	-29.7 +/- 3.6	-3.8 +/- 0.3	0.0 +/- 0.0	559.2 +/- 3.0	-1.5
PSMB5_MZBMOD-8	-31.6 +/- 1.3	-7.33	150.3	16	0.1 +/- 0.1	-25.8 +/- 1.1	-14.9 +/- 1.6	-4.5 +/- 0.3	1.4 +/- 1.1	524.1 +/- 4.3	-2.2
PSMB5_MZBMOD-9	-24.4 +/- 0.2	-6.92	162.63	15	0.3 +/- 0.0	-22.9 +/- 0.1	-20.0 +/- 1.8	0.5 +/- 0.1	0.1 +/- 0.1	505.7 +/- 4.9	-1.7
PSMB5_MZBMOD-10	-24.3 +/- 0.2	-6.91	163.01	18	0.2 +/- 0.0	-22.8 +/- 0.2	-18.5 +/- 1.0	0.3 +/- 0.2	0.4 +/- 0.4	509.3 +/- 4.8	-1.3
PSMB5_MZBMOD-11	-25.4 +/- 1.0	-7.14	149.62	6	0.1 +/- 0.1	-20.6 +/- 0.9	-17.0 +/- 2.9	-3.4 +/- 0.3	3.9 +/- 4.0	509.8 +/- 9.7	-1.2
PSMB5_MZBMOD-12	-26.3 +/- 0.4	-6.85	164.12	40	0.1 +/- 0.1	-24.5 +/- 0.3	-6.9 +/- 1.2	-1.3 +/- 0.1	1.8 +/- 0.9	514.9 +/- 3.7	-1.7
PSMB5_MZBMOD-13	-27.0 +/- 0.2	-6.88	163.56	73	0.1 +/- 0.1	-24.3 +/- 0.3	-20.3 +/- 1.6	-0.7 +/- 0.2	0.0 +/- 0.0	493.1 +/- 2.1	-1.5
PSMB5_MZBMOD-14	-26.5 +/- 0.1	-7.02	158.94	156	1.1 +/- 0.0	-22.9 +/- 0.2	-23.6 +/- 0.9	-1.3 +/- 0.1	0.1 +/- 0.0	472.5 +/- 2.3	-1
PSMB5_MZBMOD-15	-27.0 +/- 1.2	-7.41	155.01	5	0.1 +/- 0.1	-23.1 +/- 0.1	-31.8 +/- 10.7	-0.9 +/- 0.2	1.7 +/- 0.7	516.2 +/- 3.2	-1.8
PSMB5_MZBMOD-16	-30.1 +/- 0.6	-7.28	151.96	105	0.1 +/- 0.1	-25.7 +/- 1.1	-21.3 +/- 6.9	-2.3 +/- 0.8	1.0 +/- 1.7	529.2 +/- 5.8	-2
PSMB5_MZBMOD-17	-20.1 +/- 0.2	-6.41	177.96	17	0.1 +/- 0.1	-20.1 +/- 0.3	-8.3 +/- 1.8	0.8 +/- 0.2	0.2 +/- 0.1	415.7 +/- 4.1	-0.8
PSMB5_MZBMOD-18	-20.1 +/- 0.1	-6.43	171.88	45	0.1 +/- 0.1	-19.6 +/- 0.2	-8.5 +/- 2.0	0.3 +/- 0.2	0.4 +/- 0.5	403.0 +/- 12.4	-1.5
PSMB5_MZBMOD-19	-26.9 +/- 0.6	-7.04	158.86	22	0.2 +/- 0.0	-25.1 +/- 0.6	-2.0 +/- 2.5	-1.9 +/- 0.4	2.8 +/- 0.3	623.6 +/- 3.3	-1.2
PSMB5_MZBMOD-20	-34.0 +/- 0.2	-7.12	150.99	23	0.3 +/- 0.0	-27.1 +/- 0.2	-10.4 +/- 2.6	-5.9 +/- 0.2	0.0 +/- 0.0	626.1 +/- 7.9	-1.2
PSMB5_MZBMOD-21	-29.9 +/- 0.5	-7.43	155.36	33	1.7 +/- 0.0	-23.2 +/- 0.9	-21.8 +/- 10.0	-4.6 +/- 0.2	0.0 +/- 0.0	564.5 +/- 12.4	-1.3
PSMB5_MZBMOD-22	-26.8 +/- 1.5	-7.5	142.05	22	0.1 +/- 0.1	-20.2 +/- 1.1	-32.9 +/- 7.2	-3.6 +/- 0.4	2.6 +/- 2.5	524.9 +/- 9.7	-1.2
PSMB5_MZBMOD-23	-27.3 +/- 0.2	-7.05	161.46	114	0.1 +/- 0.1	-22.6 +/- 0.6	-15.6 +/- 9.7	-3.4 +/- 0.5	2.1 +/- 0.3	577.9 +/- 3.1	-1.7
PSMB5_MZBMOD-24	-27.6 +/- 0.5	-7.16	155.34	4	0.1 +/- 0.1	-26.4 +/- 0.4	-16.4 +/- 0.3	0.4 +/- 0.1	0.2 +/- 0.1	589.9 +/- 3.7	-1.2
PSMB5_MZBMOD-25	-30.9 +/- 0.6	-7.7	150.73	21	0.1 +/- 0.1	-25.9 +/- 0.9	-17.1 +/- 4.3	-3.4 +/- 0.1	0.7 +/- 0.4	631.9 +/- 6.3	-1.6
PSMB5_MZBMOD-26	-28.7 +/- 0.8	-7.12	157.35	16	0.1 +/- 0.0	-24.8 +/- 0.8	-28.9 +/- 1.1	-1.2 +/- 0.1	1.6 +/- 1.6	519.0 +/- 7.3	-1.9
PSMB5_MZBMOD-27	-25.2 +/- 0.1	-7.01	160.04	20	0.3 +/- 0.0	-23.1 +/- 0.1	-21.6 +/- 1.5	0.1 +/- 0.1	0.1 +/- 0.1	493.2 +/- 2.1	-1.3
PSMB5_MZBMOD-28	-25.8 +/- 1.0	-7.19	152.63	31	0.1 +/- 0.1	-21.5 +/- 0.7	-24.9 +/- 4.5	-2.0 +/- 0.1	1.9 +/- 1.3	510.2 +/- 2.8	-1.6
PSMB5_MZBMOD-29	-23.6 +/- 0.5	-6.9	162.31	9	0.2 +/- 0.0	-20.9 +/- 0.6	-13.4 +/- 1.8	-1.6 +/- 0.3	3.3 +/- 0.5	481.9 +/- 9.0	-1.1
PSMB5_MZBMOD-30	-26.0 +/- 0.5	-7.2	148.82	7	0.1 +/- 0.1	-21.4 +/- 0.5	-15.7 +/- 2.6	-3.3 +/- 0.2	2.0 +/- 2.4	508.9 +/- 5.2	-1.3
PSMB5_MZBMOD-31	-26.4 +/- 0.6	-6.9	163.07	70	0.6 +/- 0.0	-23.3 +/- 0.4	-16.8 +/- 5.4	-1.5 +/- 0.5	0.6 +/- 0.6	511.3 +/- 2.3	-1.4
PSMB5_MZBMOD-32	-29.0 +/- 0.3	-7.26	154.86	8	1.7 +/- 0.0	-26.4 +/- 0.2	11.0 +/- 1.9	-3.9 +/- 0.4	1.7 +/- 2.0	585.4 +/- 5.1	-1.1
PSMB5_MZBMOD-33	-26.2 +/- 0.5	-6.96	161.45	44	0.1 +/- 0.1	-22.2 +/- 0.5	-31.4 +/- 2.1	-0.9 +/- 0.4	1.3 +/- 1.3	487.1 +/- 6.2	-1.9
PSMB5_MZBMOD-34	-26.4 +/- 0.2	-6.81	164.52	83	0.1 +/- 0.1	-22.8 +/- 0.1	-18.5 +/- 1.5	-1.8 +/- 0.1	0.4 +/- 0.8	481.0 +/- 4.3	-1.2
PSMB5_MZBMOD-35	-25.5 +/- 0.5	-7.04	170.15	34	0.3 +/- 0.0	-25.4 +/- 0.4	5.0 +/- 3.0	-0.8 +/- 0.3	1.3 +/- 1.6	538.8 +/- 6.4	-1.3
PSMB5_MZBMOD-36	-31.2 +/- 0.1	-7.3	159.36	118	0.1 +/- 0.1	-26.3 +/- 0.6	-24.3 +/- 3.3	-2.7 +/- 0.3	2.1 +/- 0.3	525.2 +/- 1.3	-1.5
PSMB5_MZBMOD-37	-27.0 +/- 0.1	-6.94	165.16	29	0.1 +/- 0.1	-25.0 +/- 0.2	-19.9 +/- 3.3	-0.1 +/- 0.1	0.1 +/- 0.0	528.9 +/- 4.1	-1.5
PSMB5_MZBMOD-38	-27.9 +/- 0.6	-7.18	162.81	18	0.1 +/- 0.0	-22.6 +/- 1.0	-17.9 +/- 2.8	-3.6 +/- 0.4	0.5 +/- 0.9	555.5 +/- 3.6	-1.5
PSMB5_MZBMOD-39	-27.9 +/- 0.2	-6.85	164.86	74	0.2 +/- 0.1	-22.7 +/- 0.6	-8.5 +/- 2.4	-4.5 +/- 0.3	1.6 +/- 0.8	534.2 +/- 6.6	-1.5
PSMB5_MZBMOD-40	-24.6 +/- 0.2	-7.05	165.74	36	0.2 +/- 0.1	-22.6 +/- 0.3	-1.5 +/- 3.7	-2.1 +/- 0.1	2.3 +/- 0.1	563.6 +/- 4.9	-1.4
PSMB5_MZBMOD-41	-26.9 +/- 0.6	-6.81	165.37	9	0.1 +/- 0.1	-23.2 +/- 0.5	-8.0 +/- 1.5	-3.1 +/- 0.3	1.9 +/- 1.1	504.1 +/- 4.6	-2
PSMB5_MZBMOD-42	-32.1 +/- 0.2	-7.21	162.98	179	0.1 +/- 0.0	-25.4 +/- 0.3	-26.9 +/- 1.1	-4.0 +/- 0.2	0.1 +/- 0.1	580.5 +/- 2.0	-1
PSMB5_MZBMOD-43	-28.1 +/- 0.2	-7.12	161.28	90	0.1 +/- 0.1	-23.9 +/- 0.3	-5.4 +/- 5.1	-3.7 +/- 0.4	1.0 +/- 0.6	568.0 +/- 7.8	-1.6
PSMB5_MZBMOD-44	-30.3 +/- 1.4	-7.34	153.85	10	0.2 +/- 0.0	-22.7 +/- 0.5	-23.7 +/- 4.4	-5.4 +/- 1.2	1.2 +/- 0.6	677.9 +/- 20.4	-1.6
PSMB5_MZBMOD-45	-30.3 +/- 0.5	-7.21	161.2	74	0.1 +/- 0.1	-23.7 +/- 0.6	-19.5 +/- 1.4	-4.6 +/- 0.3	0.1 +/- 0.1	564.9 +/- 4.9	-1.5
PSMB5_MZBMOD-46	-27.0 +/- 0.8	-6.94	162.98	134	0.1 +/- 0.1	-21.0 +/- 0.7	-18.4 +/- 3.3	-4.1 +/- 0.2	0.0 +/- 0.0	556.5 +/- 3.5	-1.1
PSMB5_MZBMOD-47	-25.3 +/- 0.2	-6.99	159.69	52	0.3 +/- 0.0	-23.8 +/- 0.2	-14.8 +/- 1.0	-0.1 +/- 0.2	0.9 +/- 0.5	523.9 +/- 4.2	-1.1
PSMB5_MZBMOD-48	-26.6 +/- 0.3	-6.9	160.22	17	0.2 +/- 0.0	-25.2 +/- 0.1	-13.1 +/- 4.4	-0.1 +/- 0.1	0.2 +/- 0.1	520.5 +/- 2.4	-1.3
PSMB5_MZBMOD-49	-25.4 +/- 0.3	-6.88	164.37	7	1.1 +/- 0.0	-21.2 +/- 0.6	-29.5 +/- 9.4	-1.3 +/- 0.2	1.0 +/- 1.7	436.1 +/- 12.3	-1.2
PSMB5_MZBMOD-50	-33.3 +/- 0.2	-7.37	158.3	112	0.1 +/- 0.1	-29.0 +/- 0.3	-20.6 +/- 5.1	-2.3 +/- 0.1	0.3 +/- 0.1	544.4 +/- 6.7	-1.5
PSMB5_MZBMOD-51	-27.4 +/- 0.1	-6.95	161.5	124	1.2 +/- 0.0	-21.5 +/- 0.4	-13.5 +/- 2.1	-4.8 +/- 0.2	2.9 +/- 0.6	514.4 +/- 3.0	-1.3
PSMB5_MZBMOD-52	-29.7 +/- 0.2	-7.18	162.89	177	0.1 +/- 0.1	-23.3 +/- 0.4	-37.7 +/- 4.3	-2.8 +/- 0.3	1.0 +/- 1.0	513.2 +/- 13.1	-1.1
PSMB5_MZBMOD-53	-27.2 +/- 0.2	-7.08	160.61	155	0.1 +/- 0.0	-23.3 +/- 0.3	-32.2 +/- 0.7	-0.9 +/- 0.1	1.9 +/- 0.2	470.5 +/- 3.9	-1.7
PSMB5_MZBMOD-54	-30.1 +/- 0.1	-7.22	157.67	98	0.1 +/- 0.1	-25.7 +/- 0.2	-28.5 +/- 2.7	-1.7 +/- 0.2	1.6 +/- 0.3	495.7 +/- 3.8	-1.8
PSMB5_MZBMOD-55	-27.8 +/- 0.5	-6.86	163	16	0.1 +/- 0.1	-24.4 +/- 0.7	-5.0 +/- 4.1	-3.0 +/- 0.3	1.0 +/- 1.5	523.5 +/- 2.7	-1.5
PSMB5_MZBMOD-56	-32.7 +/- 0.7	-7.21	157.71	133	0.1 +/- 0.1	-26.6 +/- 0.7	-26.2 +/- 5.7	-3.5 +/- 0.4	0.6 +/- 0.8	594.3 +/- 4.3	-1
PSMB5_MZBMOD-57	-34.1 +/- 0.2	-7.48	151.7	111	0.1 +/- 0.1	-28.0 +/- 0.2	-21.7 +/- 3.7	-4.1 +/- 0.2	2.2 +/- 0.7	634.0 +/- 6.7	-1.5
PSMB5_MZBMOD-58	-24.9 +/- 0.4	-7.07	152.01	134	1.2 +/- 0.0	-21.3 +/- 0.4	-0.5 +/- 3.2	-3.7 +/- 0.6	1.2 +/- 2.1	496.7 +/- 6.0	-1.2
PSMB5_MZBMOD-59	-31.2 +/- 0.4	-7.09	163.99	55	0.1 +/- 0.1	-25.5 +/- 0.2	-17.7 +/- 1.1	-4.1 +/- 0.3	1.4 +/- 0.8	550.2 +/- 6.8	-1.9
PSMB5_MZBMOD-60	-28.0 +/- 0.5	-7.01	172.02	84	0.1 +/- 0.1	-24.4 +/- 0.5	-28.0 +/- 6.4	-0.9 +/- 0.5	0.0 +/- 0.0	550.5 +/- 6.4	-1.5
PSMB5_MZBMOD-61	-26.4 +/- 0.3	-7.38	151.48	23	0.3 +/- 0.0	-21.3 +/- 0.4	-11.5 +/- 6.2	-4.0 +/- 0.6	0.7 +/- 0.2	594.8 +/- 21.9	-1.4
PSMB5_MZBMOD-62	-33.1 +/- 0.5	-7.07	158.57	18	0.1 +/- 0.1	-26.9 +/- 0.6	-13.7 +/- 4.9	-4.9 +/- 0.4	0.3 +/- 0.1	612.0 +/- 12.2	-1.4
PSMB5_MZBMOD-63	-26.7 +/- 0.2	-7.23	163.44	66	0.2 +/- 0.0	-23.7 +/- 0.2	-20.8 +/- 2.6	-1.0 +/- 0.1	0.5 +/- 0.5	547.7 +/- 4.5	-1.6
PSMB5_MZBMOD-64	-19.8 +/- 0.3	-6.75	178.76	113	0.1 +/- 0.0	-19.1 +/- 0.2	-28.2 +/- 5.4	2.0 +/- 0.1	0.7 +/- 0.5	418.5 +/- 2.3	-1.2
PSMB5_MZBMOD-65	-30.2 +/- 0.2	-7.35	153.33	84	0.1 +/- 0.1	-24.4 +/- 0.1	-35.4 +/- 2.0	-2.2 +/- 0.3	0.2 +/- 0.2	530.0 +/- 2.3	-1.8
PSMB5_MZBMOD-66	-25.0 +/- 0.2	-6.95	159.5	30	1.5 +/- 0.0	-19.4 +/- 0.3	-26.4 +/- 2.7	-2.9 +/- 0.1	0.4 +/- 0.2	453.3 +/- 5.4	-1.4
PSMB5_MZBMOD-67	-24.3 +/- 0.4	-6.85	162.93	25	0.1 +/- 0.1	-20.9 +/- 0.6	3.4 +/- 2.2	-3.9 +/- 0.4	1.8 +/- 0.5	494.3 +/- 10.3	-1.5
PSMB5_MZBMOD-68	-31.4 +/- 0.2	-7.07	163.08	76	0.1 +/- 0.1	-26.0 +/- 0.2	-14.3 +/- 2.9	-4.1 +/- 0.1	0.8 +/- 0.6	554.7 +/- 3.9	-1.9
PSMB5_MZBMOD-69	-25.5 +/- 0.5	-6.94	164.14	13	0.1 +/- 0.1	-21.3 +/- 0.3	1.2 +/- 3.1	-4.8 +/- 0.3	4.8 +/- 0.4	512.6 +/- 4.9	-1.4
PSMB5_MZBMOD-70	-30.2 +/- 0.4	-7.3	154.55	31	0.1 +/- 0.1	-22.9 +/- 0.4	-28.1 +/- 0.9	-4.6 +/- 0.1	1.1 +/- 0.6	557.2 +/- 3.3	-1.6
PSMB5_MZBMOD-71	-24.9 +/- 2.0	-7	165.62	11	0.1 +/- 0.1	-20.4 +/- 2.4	-9.3 +/- 8.6	-3.5 +/- 0.2	0.1 +/- 0.1	557.5 +/- 9.8	-2
PSMB5_MZBMOD-72	-30.9 +/- 0.2	-7.43	151.86	70	0.1 +/- 0.1	-23.2 +/- 0.1	-30.2 +/- 1.3	-4.8 +/- 0.1	1.2 +/- 0.3	569.5 +/- 2.1	-1.6
PSMB5_MZBMOD-73	-31.5 +/- 1.4	-7.52	157.44	10	0.1 +/- 0.1	-25.3 +/- 1.0	-21.1 +/- 5.1	-4.1 +/- 0.2	0.5 +/- 0.3	652.0 +/- 12.5	-1.8
PSMB5_MZBMOD-74	-26.8 +/- 0.6	-7.03	163.72	45	0.2 +/- 0.0	-24.6 +/- 0.5	-4.0 +/- 5.6	-1.9 +/- 0.2	0.8 +/- 0.5	508.7 +/- 3.2	-1.7
PSMB5_MZBMOD-75	-28.4 +/- 0.2	-7.13	155.92	27	0.4 +/- 0.0	-24.2 +/- 0.5	-19.4 +/- 4.0	-2.3 +/- 0.1	0.0 +/- 0.0	545.7 +/- 3.6	-1.4
PSMB5_MZBMOD-76	-27.9 +/- 0.2	-6.88	159.53	165	0.1 +/- 0.1	-23.3 +/- 0.3	-12.6 +/- 4.0	-3.4 +/- 0.3	0.7 +/- 0.4	514.1 +/- 0.9	-1.4
PSMB5_MZBMOD-77	-34.8 +/- 0.4	-8.09	139.83	92	0.1 +/- 0.1	-29.4 +/- 0.5	-14.0 +/- 2.6	-4.0 +/- 0.5	0.6 +/- 1.1	666.0 +/- 2.4	-1.7
PSMB5_MZBMOD-78	-27.4 +/- 0.7	-7.06	163.06	33	0.5 +/- 0.0	-21.9 +/- 0.3	-33.9 +/- 3.2	-2.2 +/- 0.2	0.4 +/- 0.8	563.8 +/- 10.1	-1.9
PSMB5_MZBMOD-79	-33.8 +/- 0.4	-7.83	143.72	95	0.1 +/- 0.1	-27.0 +/- 0.5	-37.5 +/- 1.8	-3.1 +/- 0.1	0.4 +/- 0.3	595.2 +/- 4.5	-1.9
PSMB5_MZBMOD-80	-31.5 +/- 0.7	-7.96	141.61	7	0.1 +/- 0.1	-25.9 +/- 0.7	-21.8 +/- 2.7	-3.5 +/- 0.1	0.5 +/- 0.3	652.1 +/- 3.6	-1.4
PSMB5_MZBMOD-81	-29.2 +/- 0.2	-7.42	154.08	126	1.7 +/- 0.0	-22.7 +/- 0.2	-40.5 +/- 2.4	-2.4 +/- 0.4	0.3 +/- 0.0	508.6 +/- 2.7	-0.8
PSMB5_MZBMOD-82	-33.1 +/- 0.5	-7.67	150.08	77	0.1 +/- 0.0	-25.3 +/- 0.3	-43.8 +/- 4.9	-3.5 +/- 0.3	0.0 +/- 0.0	567.1 +/- 3.4	-2.1
PSMB5_MZBMOD-83	-28.7 +/- 0.4	-7.43	145.36	14	0.1 +/- 0.1	-21.0 +/- 0.3	-51.6 +/- 4.5	-2.6 +/- 0.2	0.1 +/- 0.2	477.3 +/- 3.4	-1.1
PSMB5_MZBMOD-84	-25.6 +/- 0.5	-7.54	154.98	38	0.2 +/- 0.0	-19.9 +/- 0.3	-19.5 +/- 2.3	-3.9 +/- 0.2	1.6 +/- 2.0	564.5 +/- 5.8	-1.1
PSMB5_MZBMOD-85	-30.8 +/- 0.7	-7.31	158.52	75	0.1 +/- 0.1	-25.5 +/- 0.8	-19.4 +/- 3.1	-3.4 +/- 0.5	0.3 +/- 0.4	640.5 +/- 14.3	-1.3
PSMB5_MZBMOD-86	-32.0 +/- 0.4	-7.54	142.88	20	0.1 +/- 0.1	-24.2 +/- 0.3	-41.2 +/- 2.5	-3.7 +/- 0.2	1.1 +/- 1.5	529.9 +/- 6.6	-2
PSMB5_MZBMOD-87	-26.1 +/- 0.1	-7.22	157.25	22	0.1 +/- 0.1	-21.8 +/- 0.2	-16.9 +/- 1.8	-2.7 +/- 0.1	0.6 +/- 0.9	561.3 +/- 4.1	-1.2
PSMB5_MZBMOD-88	-25.1 +/- 0.1	-7.13	153.12	78	0.1 +/- 0.0	-22.1 +/- 0.1	-21.9 +/- 0.8	-0.9 +/- 0.2	0.0 +/- 0.0	473.1 +/- 3.6	-1.6
PSMB5_MZBMOD-89	-29.3 +/- 0.2	-7.05	169.03	33	0.1 +/- 0.1	-28.2 +/- 0.1	-9.3 +/- 2.1	-0.2 +/- 0.1	0.7 +/- 0.1	527.5 +/- 4.0	-2.3
PSMB5_MZBMOD-90	-30.4 +/- 0.2	-7.46	150.93	97	1.1 +/- 0.0	-25.1 +/- 0.4	-28.7 +/- 2.3	-2.5 +/- 0.2	0.7 +/- 0.7	541.0 +/- 1.4	-1.4
PSMB5_MZBMOD-91	-32.6 +/- 0.3	-6.87	163.25	44	0.1 +/- 0.1	-29.8 +/- 0.4	-14.4 +/- 1.9	-1.4 +/- 0.0	0.3 +/- 0.4	538.5 +/- 5.5	-2
PSMB5_MZBMOD-92	-31.1 +/- 0.4	-7.16	162.75	18	0.1 +/- 0.1	-25.8 +/- 0.6	-13.9 +/- 6.7	-4.0 +/- 0.1	0.9 +/- 1.5	604.2 +/- 18.2	-1.9
PSMB5_MZBMOD-93	-28.2 +/- 0.2	-7.39	147.45	188	1.5 +/- 0.0	-22.1 +/- 0.6	-42.2 +/- 3.3	-2.1 +/- 0.1	1.5 +/- 1.0	474.4 +/- 3.4	-1
PSMB5_MZBMOD-94	-29.4 +/- 0.5	-7.27	156.56	90	1.8 +/- 0.0	-23.4 +/- 0.5	-34.6 +/- 2.8	-2.5 +/- 0.2	0.7 +/- 0.1	512.2 +/- 6.6	-1.1
PSMB5_MZBMOD-95	-27.5 +/- 0.1	-7.4	160.22	28	0.1 +/- 0.1	-21.7 +/- 0.2	-28.6 +/- 3.6	-3.0 +/- 0.2	1.2 +/- 1.7	535.5 +/- 4.8	-1
PSMB5_MZBMOD-96	-29.6 +/- 0.7	-7.85	134.26	42	1.2 +/- 0.0	-25.4 +/- 0.5	-2.2 +/- 1.6	-4.1 +/- 0.1	0.7 +/- 0.4	575.6 +/- 11.8	-1.2
PSMB5_MZBMOD-97	-27.0 +/- 0.7	-7.48	146.97	61	0.2 +/- 0.0	-22.9 +/- 0.6	-7.8 +/- 0.9	-3.4 +/- 0.2	1.8 +/- 1.6	546.3 +/- 6.2	-1.5
PSMB5_MZBMOD-98	-25.9 +/- 0.1	-7.17	163.33	192	2.1 +/- 0.0	-23.7 +/- 0.1	-37.5 +/- 1.5	1.5 +/- 0.2	0.0 +/- 0.0	512.2 +/- 3.0	-1
PSMB5_MZBMOD-99	-28.7 +/- 1.4	-7.3	157.75	10	0.2 +/- 0.0	-27.0 +/- 1.0	-1.3 +/- 7.2	-1.6 +/- 0.3	0.6 +/- 0.5	578.4 +/- 21.7	-1.5
PSMB5_MZBMOD-100	-33.2 +/- 0.3	-7.27	165.51	132	0.1 +/- 0.1	-29.8 +/- 0.3	-6.6 +/- 0.9	-2.9 +/- 0.1	1.1 +/- 0.1	633.7 +/- 2.7	-1.8
PSMB5_Betulinic acid	-22.4 +/- 0.9	-8.12	123.49	5	0.2 +/- 0.0	-16.6 +/- 0.8	-35.1 +/- 5.3	-2.5 +/- 0.4	1.2 +/- 2.0	502.9 +/- 16.6	1.4
