# Supplementary material for: From Deep-Sea Natural Product to Optimized Therapeutics: Computational Design of Marizomib Analogs
Source: Int J Mol Sci. 2025 Dec 18;26(24):12159. doi: 10.3390/ijms262412159 (PMC12733392; doi:10.3390/ijms262412159)
Supplement: Supplementary file 1 [file ijms-26-12159-s001.zip › Supplementary Data S3 - Molecular interaction profiles of Marizomib modifications with PSMB5.xlsx]

## Sheet: Molecular Interactions
Complex	CC	CO	CN	CX	OO	OX	NO	NN	NX	XX
PSMB5_MZB	1363	852	521	21	128	6	132	24	2	0
PSMB5_MZBMOD-1	1265	742	455	19	95	6	103	19	1	0
PSMB5_MZBMOD-2	1323	825	500	69	120	31	128	25	14	1
PSMB5_MZBMOD-3	1286	759	468	20	100	6	106	19	1	0
PSMB5_MZBMOD-4	1221	757	464	17	112	5	117	22	2	0
PSMB5_MZBMOD-5	1329	1001	503	95	200	40	191	29	27	0
PSMB5_MZBMOD-6	1392	912	535	28	144	7	169	30	2	0
PSMB5_MZBMOD-7	1519	1014	541	28	167	11	164	25	0	0
PSMB5_MZBMOD-8	1467	900	548	24	129	7	130	25	2	0
PSMB5_MZBMOD-9	1186	836	467	26	144	8	152	32	2	0
PSMB5_MZBMOD-10	1194	833	463	27	144	8	156	32	2	0
PSMB5_MZBMOD-11	1313	755	471	20	95	6	103	18	1	0
PSMB5_MZBMOD-12	1223	822	486	22	138	7	153	28	2	0
PSMB5_MZBMOD-13	1149	799	463	21	143	8	155	30	2	0
PSMB5_MZBMOD-14	1237	860	497	21	137	7	152	31	2	0
PSMB5_MZBMOD-15	1342	1006	516	22	180	8	179	27	2	0
PSMB5_MZBMOD-16	1387	866	526	26	135	7	138	25	2	0
PSMB5_MZBMOD-17	960	764	410	19	155	8	158	35	2	0
PSMB5_MZBMOD-18	940	674	392	20	119	8	140	29	2	0
PSMB5_MZBMOD-19	1427	882	589	29	134	7	161	44	4	0
PSMB5_MZBMOD-20	1483	837	619	31	98	6	137	46	4	0
PSMB5_MZBMOD-21	1533	1069	557	24	177	8	168	20	0	0
PSMB5_MZBMOD-22	1392	820	505	28	112	8	120	23	2	0
PSMB5_MZBMOD-23	1482	974	664	30	155	8	195	64	4	0
PSMB5_MZBMOD-24	1369	851	507	37	135	7	141	29	2	0
PSMB5_MZBMOD-25	1529	1054	497	134	186	51	172	11	32	2
PSMB5_MZBMOD-26	1261	854	507	19	144	5	151	30	1	0
PSMB5_MZBMOD-27	1240	851	475	30	142	7	146	31	2	0
PSMB5_MZBMOD-28	1250	826	476	22	127	7	134	24	2	0
PSMB5_MZBMOD-29	1230	857	515	20	137	8	157	35	2	0
PSMB5_MZBMOD-30	1336	782	483	20	101	6	105	19	1	0
PSMB5_MZBMOD-31	1147	813	460	18	144	7	151	32	1	0
PSMB5_MZBMOD-32	1616	1022	587	30	138	5	144	25	0	0
PSMB5_MZBMOD-33	1107	788	457	19	146	7	152	29	1	0
PSMB5_MZBMOD-34	1109	797	453	18	138	5	147	31	1	0
PSMB5_MZBMOD-35	1361	998	511	72	200	32	176	25	15	1
PSMB5_MZBMOD-36	1432	1032	561	27	183	8	193	31	2	0
PSMB5_MZBMOD-37	1198	868	450	30	162	9	163	29	2	0
PSMB5_MZBMOD-38	1268	987	480	120	183	46	182	20	31	1
PSMB5_MZBMOD-39	1245	858	501	22	142	7	160	30	2	0
PSMB5_MZBMOD-40	1370	1014	527	32	178	10	185	28	2	0
PSMB5_MZBMOD-41	1177	851	458	15	140	6	152	26	1	0
PSMB5_MZBMOD-42	1391	1059	581	18	195	10	224	50	4	0
PSMB5_MZBMOD-43	1364	981	516	20	165	8	178	29	2	0
PSMB5_MZBMOD-44	1544	1035	625	33	155	10	197	45	3	0
PSMB5_MZBMOD-45	1315	948	457	18	180	7	161	16	0	0
PSMB5_MZBMOD-46	1275	857	529	25	147	8	168	39	2	0
PSMB5_MZBMOD-47	1289	861	486	30	134	7	150	32	2	0
PSMB5_MZBMOD-48	1325	843	644	23	125	5	205	66	4	0
PSMB5_MZBMOD-49	1026	789	415	14	153	5	152	29	2	0
PSMB5_MZBMOD-50	1426	1040	533	18	189	9	184	25	2	0
PSMB5_MZBMOD-51	1221	837	444	19	139	8	146	23	0	0
PSMB5_MZBMOD-52	1265	967	484	23	189	10	185	29	2	0
PSMB5_MZBMOD-53	1195	872	467	23	159	7	177	28	2	0
PSMB5_MZBMOD-54	1333	937	512	22	161	7	175	28	2	0
PSMB5_MZBMOD-55	1311	818	506	20	129	3	136	32	2	0
PSMB5_MZBMOD-56	1461	959	616	29	160	7	187	52	4	0
PSMB5_MZBMOD-57	1603	1029	658	32	166	7	191	53	4	0
PSMB5_MZBMOD-58	1353	761	471	32	94	6	91	14	2	0
PSMB5_MZBMOD-59	1339	998	535	21	178	9	188	34	2	0
PSMB5_MZBMOD-60	1132	1008	449	24	220	11	212	29	2	0
PSMB5_MZBMOD-61	1450	947	512	30	147	9	153	21	1	0
PSMB5_MZBMOD-62	1443	888	609	25	139	6	180	50	4	0
PSMB5_MZBMOD-63	1355	1057	502	30	198	10	198	24	2	0
PSMB5_MZBMOD-64	968	924	396	20	222	10	220	31	2	0
PSMB5_MZBMOD-65	1383	968	545	24	157	7	175	34	2	0
PSMB5_MZBMOD-66	1174	799	457	25	129	7	140	29	1	0
PSMB5_MZBMOD-67	1293	841	492	25	127	6	140	26	2	0
PSMB5_MZBMOD-68	1330	952	537	22	168	9	174	35	2	0
PSMB5_MZBMOD-69	1393	933	529	20	148	6	156	31	2	0
PSMB5_MZBMOD-70	1381	953	521	26	156	9	160	29	2	0
PSMB5_MZBMOD-71	1329	972	490	24	169	8	157	25	2	0
PSMB5_MZBMOD-72	1427	994	552	25	160	9	160	28	2	0
PSMB5_MZBMOD-73	1609	1126	649	27	208	7	208	48	4	0
PSMB5_MZBMOD-74	1330	959	524	19	165	5	170	32	1	0
PSMB5_MZBMOD-75	1350	871	569	31	135	9	156	40	4	0
PSMB5_MZBMOD-76	1221	771	463	23	114	7	135	27	1	0
PSMB5_MZBMOD-77	1950	1269	687	34	184	9	179	21	1	0
PSMB5_MZBMOD-78	1138	896	442	18	173	7	174	29	2	0
PSMB5_MZBMOD-79	1620	1104	588	28	174	11	170	17	1	0
PSMB5_MZBMOD-80	1855	1206	650	34	176	8	172	23	1	0
PSMB5_MZBMOD-81	1319	951	479	22	176	9	178	26	0	0
PSMB5_MZBMOD-82	1415	1052	499	25	193	11	189	24	0	0
PSMB5_MZBMOD-83	1217	798	490	25	129	9	137	28	1	0
PSMB5_MZBMOD-84	1567	1103	548	27	194	11	178	23	1	0
PSMB5_MZBMOD-85	1485	1068	546	23	177	8	179	28	0	0
PSMB5_MZBMOD-86	1414	891	516	29	125	8	137	27	1	0
PSMB5_MZBMOD-87	1363	923	491	23	155	7	153	19	2	0
PSMB5_MZBMOD-88	1299	818	492	32	117	7	130	29	2	0
PSMB5_MZBMOD-89	1323	1006	497	21	200	7	190	25	0	0
PSMB5_MZBMOD-90	1434	956	508	21	156	4	142	13	0	0
PSMB5_MZBMOD-91	1302	871	607	24	137	5	185	55	4	0
PSMB5_MZBMOD-92	1491	1071	663	29	179	12	210	51	2	0
PSMB5_MZBMOD-93	1324	838	535	23	131	10	142	32	1	0
PSMB5_MZBMOD-94	1289	979	473	29	165	11	180	24	0	0
PSMB5_MZBMOD-95	1369	1058	499	28	208	8	197	23	2	0
PSMB5_MZBMOD-96	1892	993	655	32	107	3	105	20	1	0
PSMB5_MZBMOD-97	1631	975	602	32	130	6	136	25	2	0
PSMB5_MZBMOD-98	1171	913	430	28	192	10	171	18	2	0
PSMB5_MZBMOD-99	1573	1101	608	30	169	5	181	35	2	0
PSMB5_MZBMOD-100	1618	1161	668	30	213	11	253	52	4	0
PSMB5_Betulinic acid	1269	793	511	33	91	4	70	0	0	0
Note:
CC: Carbon-carbon interaction
CO: Carbon-oxygen interaction
CN: Carbon-nitrogen interaction
CX: Carbon-any heavy atom interaction
OO: Oxygen-oxygen interaction
OX: Oxygen-any heavy atom interaction
NO: Nitrogen-oxygen interaction
NN: Nitrogen-nitrogen interaction
NX: Nitrogen-any heavy atom interaction
XX: Any heavy-heavy atom interaction
